# Supplementary material for: Indoleamine 2,3-Dioxygenase Expression Pattern in the Tumor Microenvironment Predicts Clinical Outcome in Early Stage Cervical Cancer
Source: Front Immunol. 2018 Jul 11;9:1598. doi: 10.3389/fimmu.2018.01598 (PMC6050387; doi:10.3389/fimmu.2018.01598)
Supplement: Supplementary file 1 [file table_1.xlsx]

## Sheet: Blad1
Supplementary Table 1: IDO IHC socres for patient cohort
	PT IDO	PT IDO patchy	PT IDO margin	stroma	infiltrate	vessels
patient 1	+	+	+	+	-	+
patient 2	+	+	+	+	n/a	-
patient 3	+	+	+	+	n/a	-
patient 4	+	+	-	+	+	-
patient 5	-	-	-	+	-	-
patient 6	+	+	-	-	-	-
patient 7	+	-	+	+	+	-
patient 8	+	n/a*	n/a*	+	+	-
patient 9	+	-	+	+	-	-
patient 10	+	+	-	+	+	-
patient 11	+	+	+	+	+	-
patient 12	+	+	+	+	+	-
patient 13	+	+	+	+	-	-
patient 14	+	+	-	n/a	n/a	-
patient 15	+	+	-	+	+	+
patient 16	+	+	-	+	+	-
patient 17	-	-	-	+	-	-
patient 18	+	+	-	+	-	-
patient 19	+	+	-	+	+	-
patient 20	+	+	-	-	-	-
patient 21	+	-	+	+	+	-
patient 22	-	-	-	+	+	-
patient 23	+	+	-	n/a	+	n/a
patient 24	-	-	-	+	-	-
patient 25	-	-	-	+	+	-
patient 26	-	-	-	+	-	+
patient 27	+	+	+	+	-	-
patient 28	-	-	-	+	-	-
patient 29	-	-	-	+	-	-
patient 30	+	+	-	+	-	-
patient 31	+	+	-	+	+	-
patient 32	+	+	-	+	+	-
patient 33	+	+	-	n/a	n/a	-
patient 34	-	-	-	+	-	-
patient 35	+	+	-	+	n/a	-
patient 36	+	+	+	-	-	-
patient 37	+	+	-	+	-	-
patient 38	+	+	+	+	-	-
patient 39	+	-	+	+	+	-
patient 40	+	+	+	+	n/a	-
patient 41	+	+	-	+	n/a	-
patient 42	-	-	-	+	-	+
patient 43	+	+	-	+	-	-
patient 44	+	+	-	-	n/a	-
patient 45	+	+	-	+	+	-
patient 46	+	+	-	+	-	-
patient 47	+	+	+	+	+	-
patient 48	-	-	-	+	-	-
patient 49	+	+	-	+	+	-
patient 50	-	-	-	+	-	-
patient 51	+	-	+	+	+	-
patient 52	+	+	-	-	-	+
patient 53	-	-	-	+	-	-
patient 54	+	+	-	+	n/a	-
patient 55	+	+	-	+	n/a	-
patient 56	+	-	+	+	+	-
patient 57	+	+	-	-	-	-
patient 58	+	+	-	+	-	-
patient 59	-	-	-	+	-	-
patient 60	+	n/a*	n/a*	+	-	-
patient 61	+	+	-	+	+	n/a
patient 62	+	+	-	+	+	+
patient 63	+	+	+	+	+	+
patient 64	+	+	-	-	-	-
patient 65	+	+	-	+	+	-
patient 66	+	+	+	+	+	+
patient 67	-	-	-	+	-	-
patient 68	+	n/a*	n/a*	+	+	-
patient 69	+	+	-	+	+	+
patient 70	+	+	+	+	-	-
patient 71	+	+	-	+	-	-
	PT: primary tumor, n/a: not analyzed, difficult to score; *for three IDO-positive tumors it was
	difficult to score for patchy and/or margin expression pattern due to small tumor fields.
